# Supplementary material for: Ultrasensitive amplicon barcoding for next-generation sequencing facilitating sequence error and amplification-bias correction
Source: Sci Rep. 2020 Jun 29;10:10570. doi: 10.1038/s41598-020-67290-1 (PMC7324614; doi:10.1038/s41598-020-67290-1)
Supplement: Supplementary file 1 — Supplementary Information. [file 41598_2020_67290_MOESM1_ESM.xlsx]

## Sheet: Table S1
Chain	Primer type	Sequence	PCR step	Amplification method	Note
VH1-FR3_human_BC_MB	Forward	GTGAGTGATGGTTGAGGTAGTGTGGAGNNNNNNNNTGGAGCTGAGCAGCCTGAGATCTGA	PCR 1	sUMI-seq PCR
VH2-FR3_human_BC_MB	Forward	GTGAGTGATGGTTGAGGTAGTGTGGAGNNNNNNNNCAATGACCAACATGGACCCTGTGGA	PCR 1	sUMI-seq PCR
VH3-FR3_human_BC_MB	Forward	GTGAGTGATGGTTGAGGTAGTGTGGAGNNNNNNNNTCTGCAAATGAACAGCCTGAGAGCC	PCR 1	sUMI-seq PCR
VH4-FR3_human_BC_MB	Forward	GTGAGTGATGGTTGAGGTAGTGTGGAGNNNNNNNNGAGCTCTGTGACCGCCGCGGACACG	PCR 1	sUMI-seq PCR
VH5-FR3_human_BC_MB	Forward	GTGAGTGATGGTTGAGGTAGTGTGGAGNNNNNNNNCAGCACCGCCTACCTGCAGTGGAGC	PCR 1	sUMI-seq PCR
VH6-FR3_human_BC_MB	Forward	GTGAGTGATGGTTGAGGTAGTGTGGAGNNNNNNNNGTTCTCCCTGCAGCTGAACTCTGTG	PCR 1	sUMI-seq PCR
VH7-FR3_human_BC_MB	Forward	GTGAGTGATGGTTGAGGTAGTGTGGAGNNNNNNNNCAGCACGGCATATCTGCAGATCAG	PCR 1	sUMI-seq PCR
J_human_BC_MB	Reverse	GTGAGTGATGGTTGAGGTAGTGTGGAGNNNNNNNNCTTACCTGAGGAGACGGTGACC	PCR 1	sUMI-seq PCR
MALBAC_UNI	Linearisation primer	GTGAGTGATGGTTGAGGTAGTGTGGAG	PCR 2	sUMI-seq PCR	(If sample barcoding is not used)
MALBAC_UNI_Ind1	Linearisation primer	TaggtattGTGAGTGATGGTTGAGGTAGTGTGGAG	PCR 2	sUMI-seq PCR	(If sample barcoding is used) Barcode 1
MALBAC_UNI_Ind2	Linearisation primer	TtaattctGTGAGTGATGGTTGAGGTAGTGTGGAG	PCR 2	sUMI-seq PCR	(If sample barcoding is used) Barcode 2
MALBAC_UNI_Ind3	Linearisation primer	TattagacGTGAGTGATGGTTGAGGTAGTGTGGAG	PCR 2	sUMI-seq PCR	(If sample barcoding is used) Barcode 3
MALBAC_UNI_Ind4	Linearisation primer	TataagctGTGAGTGATGGTTGAGGTAGTGTGGAG	PCR 2	sUMI-seq PCR	(If sample barcoding is used) Barcode 4
MALBAC_UNI_Ind5	Linearisation primer	TgagttaaGTGAGTGATGGTTGAGGTAGTGTGGAG	PCR 2	sUMI-seq PCR	(If sample barcoding is used) Barcode 5
MALBAC_UNI_Ind6	Linearisation primer	TattaaggGTGAGTGATGGTTGAGGTAGTGTGGAG	PCR 2	sUMI-seq PCR	(If sample barcoding is used) Barcode 6
MALBAC_UNI_Ind7	Linearisation primer	TttatgatGTGAGTGATGGTTGAGGTAGTGTGGAG	PCR 2	sUMI-seq PCR	(If sample barcoding is used) Barcode 7
MALBAC_UNI_Ind8	Linearisation primer	TtgatagtGTGAGTGATGGTTGAGGTAGTGTGGAG	PCR 2	sUMI-seq PCR	(If sample barcoding is used) Barcode 8
MALBAC_UNI_Ind9	Linearisation primer	TaatgagtGTGAGTGATGGTTGAGGTAGTGTGGAG	PCR 2	sUMI-seq PCR	(If sample barcoding is used) Barcode 9
MALBAC_UNI_Ind10	Linearisation primer	TgttgataGTGAGTGATGGTTGAGGTAGTGTGGAG	PCR 2	sUMI-seq PCR	(If sample barcoding is used) Barcode 10
MALBAC_UNI_Ind11	Linearisation primer	TtaggagaGTGAGTGATGGTTGAGGTAGTGTGGAG	PCR 2	sUMI-seq PCR	(If sample barcoding is used) Barcode 11
MALBAC_UNI_Ind12	Linearisation primer	TtaagttcGTGAGTGATGGTTGAGGTAGTGTGGAG	PCR 2	sUMI-seq PCR	(If sample barcoding is used) Barcode 12
VH1-FR3_human_standard	Forward	TGGAGCTGAGCAGCCTGAGATCTGA	PCR 1	Standard non-barcoded PCR
VH2-FR3_human_standard	Forward	CAATGACCAACATGGACCCTGTGGA	PCR 1	Standard non-barcoded PCR
VH3-FR3_human_standard	Forward	TCTGCAAATGAACAGCCTGAGAGCC	PCR 1	Standard non-barcoded PCR
VH4-FR3_human_standard	Forward	GAGCTCTGTGACCGCCGCGGACACG	PCR 1	Standard non-barcoded PCR
VH5-FR3_human_standard	Forward	CAGCACCGCCTACCTGCAGTGGAGC	PCR 1	Standard non-barcoded PCR
VH6-FR3_human_standard	Forward	GTTCTCCCTGCAGCTGAACTCTGTG	PCR 1	Standard non-barcoded PCR
VH7-FR3_human_standard	Forward	CAGCACGGCATATCTGCAGATCAG	PCR 1	Standard non-barcoded PCR
J_human_standard	Reverse	CTTACCTGAGGAGACGGTGACC	PCR 1	Standard non-barcoded PCR
* Lower case in MALBAC_UNI sample-barcoded primers indicate the sample barcode sequence.

## Sheet: Table S2
Sequencing ID	Patient ID	Disease	Reads after filtering	Unique sequences after filtering	Synthetic DNA library (volume, ul)	PBMC DNA (ul)	Cycles of PCR 1 (sUMI-seq only)	Method of amplification	Method of sequence filtering
GR3_CLL_30	CLL30	CLL	3869	1002	NA	NA	20	sUMI-seq	(1) Filtering using sUMI-seq barcode information
GR3_CLL_31	CLL31	CLL	9464	1665	NA	NA	20	sUMI-seq	(1) Filtering using sUMI-seq barcode information
Synth_BCRc400_2_CLL32_x5	CLL32	CLL	2118	1249	4	8	5	sUMI-seq	(1) Filtering using sUMI-seq barcode information
Synth_BCRc400_0_CLL32_x5	CLL32	CLL	1435	638	0	10	5	sUMI-seq	(1) Filtering using sUMI-seq barcode information
Synth_BCRc400_10_CLL32_x5	CLL32	CLL	6936	5101	10	0	5	sUMI-seq	(1) Filtering using sUMI-seq barcode information
Synth_BCRc400_2_CLL32_x5_B	CLL32	CLL	1546	905	4	8	5	sUMI-seq	(1) Filtering using sUMI-seq barcode information
Synth_BCRc400_4_CLL32_x5	CLL32	CLL	1089	836	2	6	5	sUMI-seq	(1) Filtering using sUMI-seq barcode information
Synth_BCRc400_6_CLL32_x5	CLL32	CLL	1142	879	6	4	5	sUMI-seq	(1) Filtering using sUMI-seq barcode information
Synth_BCRc400_8_CLL32_x5	CLL32	CLL	1405	1141	8	2	5	sUMI-seq	(1) Filtering using sUMI-seq barcode information
Synth_BCRc400_2_CLL32_x10	CLL32	CLL	1715	1127	2	8	10	sUMI-seq	(1) Filtering using sUMI-seq barcode information
Synth_BCRc400_0_CLL32_x10	CLL32	CLL	6123	2192	0	10	10	sUMI-seq	(1) Filtering using sUMI-seq barcode information
Synth_BCRc400_10_CLL32_x10	CLL32	CLL	8662	6239	10	0	10	sUMI-seq	(1) Filtering using sUMI-seq barcode information
Synth_BCRc400_2_CLL32_x10_B	CLL32	CLL	1329	880	2	8	10	sUMI-seq	(1) Filtering using sUMI-seq barcode information
Synth_BCRc400_4_CLL32_x10	CLL32	CLL	2327	1750	4	6	10	sUMI-seq	(1) Filtering using sUMI-seq barcode information
Synth_BCRc400_6_CLL32_x10	CLL32	CLL	2658	1993	6	4	10	sUMI-seq	(1) Filtering using sUMI-seq barcode information
Synth_BCRc400_8_CLL32_x10	CLL32	CLL	5742	4089	8	2	10	sUMI-seq	(1) Filtering using sUMI-seq barcode information
Synth_BCRc400_2_CLL32_x20	CLL32	CLL	766	498	4	8	20	sUMI-seq	(1) Filtering using sUMI-seq barcode information
Synth_BCRc400_0_CLL32b_x20	CLL32	CLL	598	227	0	10	20	sUMI-seq	(1) Filtering using sUMI-seq barcode information
Synth_BCRc400_0_CLL32_x20	CLL32	CLL	690	315	0	10	20	sUMI-seq	(1) Filtering using sUMI-seq barcode information
Synth_BCRc400_10_CLL32_x20	CLL32	CLL	2225	1655	10	0	20	sUMI-seq	(1) Filtering using sUMI-seq barcode information
Synth_BCRc400_2_CLL32_x20_B	CLL32	CLL	645	416	4	8	20	sUMI-seq	(1) Filtering using sUMI-seq barcode information
Synth_BCRc400_4_CLL32_x20	CLL32	CLL	549	406	2	6	20	sUMI-seq	(1) Filtering using sUMI-seq barcode information
Synth_BCRc400_6_CLL32_x20	CLL32	CLL	1369	1056	6	4	20	sUMI-seq	(1) Filtering using sUMI-seq barcode information
Synth_BCRc400_8_CLL32_x20	CLL32	CLL	813	679	8	2	20	sUMI-seq	(1) Filtering using sUMI-seq barcode information
GR3_CLL_32	CLL32	CLL	4228	1055	NA	NA	20	sUMI-seq	(1) Filtering using sUMI-seq barcode information
GR3_CLL_33	CLL33	CLL	8316	2025	NA	NA	20	sUMI-seq	(1) Filtering using sUMI-seq barcode information
GR3_CLL_34	CLL34	CLL	6816	1473	NA	NA	20	sUMI-seq	(1) Filtering using sUMI-seq barcode information
GR3_CLL_35	CLL35	CLL	29372	4688	NA	NA	20	sUMI-seq	(1) Filtering using sUMI-seq barcode information
GR3_CLL_37	CLL37	CLL	10678	1628	NA	NA	20	sUMI-seq	(1) Filtering using sUMI-seq barcode information
GR3_HC_AB	Healthy1	Healthy	4231	2519	NA	NA	20	sUMI-seq	(1) Filtering using sUMI-seq barcode information
GR3_HC_P15-5-12	Healthy10	Healthy	4264	2365	NA	NA	20	sUMI-seq	(1) Filtering using sUMI-seq barcode information
GR3_HC_RJM1	Healthy11	Healthy	9023	3329	NA	NA	20	sUMI-seq	(1) Filtering using sUMI-seq barcode information
GR3_HC_RJM2	Healthy12	Healthy	8891	3380	NA	NA	20	sUMI-seq	(1) Filtering using sUMI-seq barcode information
2Hx20	Healthy2	Healthy	15483	9029	0	10	20	sUMI-seq	(1) Filtering using sUMI-seq barcode information
GR3_HC_BMJ1	Healthy3	Healthy	6238	2950	NA	NA	20	sUMI-seq	(1) Filtering using sUMI-seq barcode information
GR3_HC_HC12	Healthy4	Healthy	5758	2180	NA	NA	20	sUMI-seq	(1) Filtering using sUMI-seq barcode information
GR3_HC_HC6	Healthy5	Healthy	7808	2876	NA	NA	20	sUMI-seq	(1) Filtering using sUMI-seq barcode information
GR3_HC_HC7	Healthy6	Healthy	6213	2630	NA	NA	20	sUMI-seq	(1) Filtering using sUMI-seq barcode information
GR3_HC_JM	Healthy7	Healthy	4700	2248	NA	NA	20	sUMI-seq	(1) Filtering using sUMI-seq barcode information
GR3_HC_JS_1	Healthy8	Healthy	6208	3359	NA	NA	20	sUMI-seq	(1) Filtering using sUMI-seq barcode information
GR3_HC_JS_2	Healthy9	Healthy	8960	3717	NA	NA	20	sUMI-seq	(1) Filtering using sUMI-seq barcode information
Ignoring_BCs_GR3_CLL_30	CLL30	CLL	1477	746	NA	NA	20	sUMI-seq	(2) Filtering ignoring sUMI-seq barcode information
Ignoring_BCs_GR3_CLL_31	CLL31	CLL	6534	2209	NA	NA	20	sUMI-seq	(2) Filtering ignoring sUMI-seq barcode information
IG_BC_Synth_BCRc400_10_CLL32_x5_CHECKED	CLL32	CLL	3742	2079	NA	NA	5	sUMI-seq	(2) Filtering ignoring sUMI-seq barcode information
IG_BC_Synth_BCRc400_10_CLL35_x5_CHECKED	CLL32	CLL	9750	7494	NA	NA	5	sUMI-seq	(2) Filtering ignoring sUMI-seq barcode information
IG_BC_Synth_BCRc400_10_CLL32_x10_CHECKED	CLL32	CLL	36969	24575	NA	NA	10	sUMI-seq	(2) Filtering ignoring sUMI-seq barcode information
IG_BC_Synth_BCRc400_10_CLL35_x10_CHECKED	CLL32	CLL	6104	4831	NA	NA	10	sUMI-seq	(2) Filtering ignoring sUMI-seq barcode information
IG_BC_Synth_BCRc400_10_CLL32_x20_CHECKED	CLL32	CLL	6939	5048	NA	NA	20	sUMI-seq	(2) Filtering ignoring sUMI-seq barcode information
IG_BC_Synth_BCRc400_10_CLL35_x20_CHECKED	CLL32	CLL	20963	14543	NA	NA	20	sUMI-seq	(2) Filtering ignoring sUMI-seq barcode information
Ignoring_BCs_GR3_CLL_32	CLL32	CLL	2684	1107	NA	NA	20	sUMI-seq	(2) Filtering ignoring sUMI-seq barcode information
Ignoring_BCs_GR3_CLL_33	CLL33	CLL	5082	1841	NA	NA	20	sUMI-seq	(2) Filtering ignoring sUMI-seq barcode information
Ignoring_BCs_GR3_CLL_34	CLL34	CLL	4459	1397	NA	NA	20	sUMI-seq	(2) Filtering ignoring sUMI-seq barcode information
Ignoring_BCs_GR3_CLL_35	CLL35	CLL	20994	5814	NA	NA	20	sUMI-seq	(2) Filtering ignoring sUMI-seq barcode information
Ignoring_BCs_GR3_CLL_37	CLL37	CLL	11906	3048	NA	NA	20	sUMI-seq	(2) Filtering ignoring sUMI-seq barcode information
Ignoring_BCs_GR3_HC_AB	Healthy1	Healthy	2203	1649	NA	NA	20	sUMI-seq	(2) Filtering ignoring sUMI-seq barcode information
Ignoring_BCs_GR3_HC_BMJ1	Healthy10	Healthy	3007	1887	NA	NA	20	sUMI-seq	(2) Filtering ignoring sUMI-seq barcode information
Ignoring_BCs_GR3_HC_HC12	Healthy11	Healthy	2600	1676	NA	NA	20	sUMI-seq	(2) Filtering ignoring sUMI-seq barcode information
Ignoring_BCs_GR3_HC_HC6	Healthy12	Healthy	2424	1463	NA	NA	20	sUMI-seq	(2) Filtering ignoring sUMI-seq barcode information
Ignoring_BCs_GR3_HC_HC7	Healthy3	Healthy	2858	1676	NA	NA	20	sUMI-seq	(2) Filtering ignoring sUMI-seq barcode information
Ignoring_BCs_GR3_HC_JM	Healthy4	Healthy	2439	1619	NA	NA	20	sUMI-seq	(2) Filtering ignoring sUMI-seq barcode information
Ignoring_BCs_GR3_HC_JS_1	Healthy5	Healthy	3105	2250	NA	NA	20	sUMI-seq	(2) Filtering ignoring sUMI-seq barcode information
Ignoring_BCs_GR3_HC_JS_2	Healthy6	Healthy	3058	1917	NA	NA	20	sUMI-seq	(2) Filtering ignoring sUMI-seq barcode information
Ignoring_BCs_GR3_HC_P15-5-12	Healthy7	Healthy	2181	1566	NA	NA	20	sUMI-seq	(2) Filtering ignoring sUMI-seq barcode information
Ignoring_BCs_GR3_HC_RJM1	Healthy8	Healthy	3494	1886	NA	NA	20	sUMI-seq	(2) Filtering ignoring sUMI-seq barcode information
Ignoring_BCs_GR3_HC_RJM2	Healthy9	Healthy	3511	1988	NA	NA	20	sUMI-seq	(2) Filtering ignoring sUMI-seq barcode information
DNA_CL31	CLL31	CLL	27887	689	NA	NA	NA	Standard PCR	(3) Standard filtering
standard_FR2_CLL_32	CLL32	CLL	2589	591	NA	NA	NA	Standard PCR	(3) Standard filtering
DNA_CL32	CLL32	CLL	25037	580	NA	NA	NA	Standard PCR	(3) Standard filtering
standard_FR2_CLL_35	CLL35	CLL	4546	944	NA	NA	NA	Standard PCR	(3) Standard filtering
DNA_CL35	CLL35	CLL	55153	1390	NA	NA	NA	Standard PCR	(3) Standard filtering
DNA_CL37	CLL37	CLL	2959	303	NA	NA	NA	Standard PCR	(3) Standard filtering
Illum1_FR3	Synthetic DNA fragment pool only	NA	1425626	1421972	NA	NA	NA	Standard PCR	(3) Standard filtering
